# Supplementary material for: Monoallelic PSMB8 variants cause PRAAS with immunodeficiency through impaired immunoproteasome assembly
Source: Am J Hum Genet. 2026 May 21;113(6):1214–32. doi: 10.1016/j.ajhg.2026.04.015 (PMC13277692; doi:10.1016/j.ajhg.2026.04.015)
Supplement: Document S2. Tables S4, S5, S8–S10, and S12 [file mmc2.xlsx]

## Sheet: Table S4
Table S4. Clinical characteristics of included individuals
	Family 1	Family 2	Family 2	Family 3	Family 4	Family 5	Family 5
	Individual 1	Individual 2	Individual 3	Individual 4	Individual 5	Individual 6	Individual 7
Family relation		First child	Third child	Second child		Mother	First child
Sex	Male	Female	Male	Male	Female	Female	Male
Current age	11 y	16 mo (deceased)	11 mo (deceased)	68 days (deceased)	4 y	34 y	4 y
Prenatal development	Uneventful			Oligohydramnios	Uneventful
Age at presentation	3 mo	7 mo	6 mo	Congenital	3 mo	1 y	2 days
First signs/symptoms	Respiratory infections	Recurrent ear infections	Recurrent ear infections	Prematurity, hydrops fetalis, persistant pulmonary hypertension, thrombocytopenia day 1 (plt 7), jaundice, hyperferritinemia, hepatosplenomegaly, moth-eaten long bones	Gastroenteritis after vaccination	Erythema multiforme–like skin lesions	Diffuse annular erythematous lesions with diarrhea; eosinophilia at d10
Growth	Low weight and height, growth hormone deficiency	Normal	Normal	Small for gestational age	Normal	Short stature	Short stature
Recurrent fever	No prominent fevers	Yes	Yes	No	Yes	Yes	No
Recurrent infections	Yes	Yes	Yes	No	Yes	No	No
Systemic inflammation	Yes			Yes	Yes	No	No
Skin lesions	Warts on face/neck/torso, small hypopigmented macules in groin area	No		Petichieal rash to chest and head, vascular rash to R chest and arm developed later with clinical decompensation	Erythematous, edematous plaques during illness periods	Recurrent pruritic lesions like erythema multiforme, widespread, with post-inflammatory hyperpigmentation.	Serpiginous annular pruritic rash from neonatal period; later diffuse desquamative lesions during flares.
Gastrointestinal system	Colitis, rectal prolapse syndrome	Chronic diarrhea		Unable to establish full enteral feeds	Diarrhea	Chronic abdominal pain with dhiarrea	Diarrhea
Liver	Intermittent transaminitis			Transaminitis, hepatosplenomegaly, normal synthetic function	Intermittent transaminitis, hepatosplenomegaly. Biopsy: mild perisinusoidal and periductal fibrosis	Normal	Hepatitis
Musculoskeletal system	Muscle weakness (improved)			Mild elevated CK, abnormal humeral, femoral, tibial and fibular metaphyses	Rhabdomyolysis, myositis	Recurrent hyper-CK, rhabdomyolysis	Intermittent hyper-CK
Respiratory system	Respiratory infections, bronchiectasis, lung transplant	Respiratory viral infections	Acute bacterial pneumonia with respiratory infection	Ongoing high oxygen requirement	Bronchiolitis obliterans	Interstitial lung disease, bronchiectasis	Normal
Cardiovascular system	Elevated right-sided pressures (normal on repeat echo)			Cardiac septal and biventricular hypertrophy	Pulmonary hypertension, mild tricuspid regurgitation	Normal	Acute myopericarditis
Genitourinary system	Episodes of AKI with elevated creatinine			Normal	Normal	Normal	Normal
Sensorial system	Bilateral conductive hearing loss				Normal	Normal	Normal
Nervous system	Mild neurocognitive disorder, ADHD	Focal seizures, bilateral basal ganglia calcifications	Bilateral basal ganglia calcifications	Right frontal parasagittal subpial/subarachnoid haemorrhage	Normal	Normal	Normal
Brain MRI	Foci of T2 hyperintensity in the subcortical and white matter	Normal		ND	Normal	Normal	Normal
Cause of death		Cardiac arrest caused by sepsis secondary to neutrophilic meningitis	Cardiac arrest caused by sepsis secondary to acute pneumonia	Multisystem organ failure with acute cardiac decompensation
Other						Hyperthyroidism	Hyperthyroidism, multiple allergies
AKI: acute kidney insufficieny
ND: not determined
ADHD: attention deficit hyperactivity disorder
PPHN: persistent pulmonary hypertension of the newborn

## Sheet: Table S5
Table S5. Laboratory findings of included individuals
	Family 1	Family 2	Family 2	Family 3	Family 4	Family 5	Family 5
	Individual 1	Individual 2	Individual 3	Individual 4	Individual 5	Individual 6	Individual 7
Family relation		First child	Third child	Second child		Mother	First child
Demographic characteristics
Sex	Male	Female	Male	Male	Female	Female	Male
Current age	11 y	16 mo (deceased)	11 mo (deceased)	68 days (deceased)	4 y	34 y	4 y
Age at presentation	3 mo	7mo	6mo	Congenital	3 mo	1 y	2 days
Immunoglobulines
IgG, g/L	9.03a (6.10-15.77)	ND	ND	1.62 (2.50-12.0)	6.11 (7.23-10.37)	7.35b (7-16)	3.86 (5-15.6)
IgA, g/L	0.108 (0.42-2.23)	ND	ND	0.19 (0.00-0.53)	<0.28 (0.466-0.910)	1.19 (0.7-4)	0.27 (0.34-2.05)
IgM, g/L	0.071 (0.48-2.20)	ND	ND	0.09 (0.10-0.70)	<0.33 (0.508-1.214)	1.16 (0.4-2.3)	0.12 (0.25-2.1)
Blood count
White cell blood count, 10^3/µL	2.88-4.04 (3.84-9.84)	20.21 (5-17.50)	39.5 (5-17.50)	17.1 (6.0-18.0)	2.88 (5.5-15.5)	4.99 (3.6-9.8)	11.08 (4.3-11.9)
Lymphocytes, 10^3/µL	0.91-1.32 (0.97-3.26)	5 (1.5-8.5)	10.11 (1.5-8.5)	2.76 (4.0-10.0)	1.66 (2.0-8.0)	1.39 (1.08-3.28)	3.57 (1.75-5.84)
Neutrophils, 10^3/µL	0.58-1.83 (1.54-7.04)	12.75 (1.5-9)	19.59 (1.5-9)	12.8 (1.0-9.0)	0.77 (1.5-8.5)	2.61 (2.09-6.92)	4.72 (1.74-7.25)
Monocytes, 10^3/µL	0.39-0.67 (0.18-0.78)	2.23 (0-1)	5.06 (0-1)	1.52 (0.1-1.0)	0.29 (0-0.8)	0.25 (0.23-0.72)	0.42 (0.25-0.83)
Eosinophils, 10^3/µL	0.22-0.74 (0.04-0.38)	0.01 (0.0-0.3)	ND	0.02 (0.0-0.8)	0.16 (0-0.45)	0.48 (0-0.5)	2.03 (0-0.78)
General lymphocyte populations
CD19+, %	6.3 (13-27)	ND	ND	<1.0 (4-39)	3 (8.4-28.5)	4.9 (11-16)	24.4 (21-28)
CD3+, %	90.6 (60-76)	ND	ND	85.9 (48-85)	74 (57.6-82.1)	83.9 (67-76)	57.9 (62-69)
CD3-CD16/CD56+, %	2.8 (4-17)	ND	ND	11.1 (2-23)	21 (3.5-22.5)	10.5 (10-19)	16 (8-15)
CD3+CD4+, %	36.9 (31-47)	ND	ND	65.7 (33-68)	49 (23.6-52.5)	58.4 (38-46)	29.8 (30-40)
CD3+CD8+, %	51.2 (18-35)	ND	ND	19.6 (9-25)	21 (12.1-35.7)	20.9 (31-40)	24.1 (25-32)
CD4/CD8 ratio	0.72	ND	ND	ND	2.3	2.7 (1.7-2.5)	1.2 (1.0-1.6)
B-lymphocyte subpopulations
CD27-, %CD19+	84.6 (43-89)	ND	ND	ND	ND	ND	ND
CD27+, %CD19+	11.2 (2-36)	ND	ND	ND	11 (NA)	18.3 (>15)	1.6 (10-25)
CD27+IgM+IgD+, %CD19+	10.6 (0-19)	ND	ND	ND	2.75 (2.9-31.9)	ND	0.2 (2-8)
CD27+IgM+IgD-, %CD19+	0.1 (0-5)	ND	ND	ND	2 (NA)	ND	ND
CD27+IgM-IgD-, %CD19+	0.4 (0-22)	ND	ND	ND	5.8 (4.8-20.5)	ND	1.4 (5-20)
CD20+, %CD19+	97.1 (96-100)	ND	ND	ND	ND	ND	ND
CD38+Bright IgM+Bright, %CD19+	12 (0-6)	ND	ND	ND	ND	ND	ND
CD38+Bright IgM-, %CD19+	0.4 (0-3)	ND	ND	ND	ND	ND	ND
CD38+Bright, CD19+	17.6 (0-14)	ND	ND	ND	ND	ND	ND
CD21+, %CD19+	97.2 (86-100)	ND	ND	ND	77 (NA)	ND	ND
CD21+CD38+, %CD19+	93.1 (57-96)	ND	ND	ND	53 (NA)	ND	ND
CD21-CD38+, %CD19+	ND	ND	ND	ND	13 (NA)	ND	0.3 (NA)
CD21-/low CD38-/low, %CD19+	0.6 (0-7)	ND	ND	ND	ND	ND	ND
T-lymphocyte subpopulations
TCR αβ, %CD3+	ND	ND	ND	ND	97 (80-96.7)	80 (53-90)	47.2 (53-90)
TCR γδ, %CD3+	ND	ND	ND	ND	3 (3.4-19.9)	3.8 (1-5)	2.2 (1-5)
CD4+CD45RA, %CD3+	ND	ND	ND	ND	45 (54.9-83.1)	23.7 (34-46)	15.4 (34-46)
CD4+CD45RO, %CD3+	ND	ND	ND	ND	20 (12.8-42.5)	36.4 (7-9)	8.5 (7-9)
CD54RA+CD31+, %CD3+CD4+	ND	ND	ND	ND	57 (47.9-77)	ND	ND
Mitogen response (PHA)	Normal response	ND	ND	ND	Normal response	ND	ND
Interferon signature
IFN-signature	↑	ND	ND	↑	↑	-	-
Biochemical results
C-reactive protein, mg/dL	0-8.7 (<1)	ND	ND	19 (<5)	91.86 (flare) (0-5)	<0.46 (0-0.46)	<0.46 (0-0.46)
Ferritin, µg/L	8-112 (15-300)	ND	ND	13307 (11-87)	194-3095 (flare) (7-140 )	11 (20-200)	29 (20-200)
ALT, U/L	14-26 (15-50)	21 (5-40)	ND	169 (<50)	60 (baseline), 2338 (flare) (< 45)	26 (0-35)	227 (0-35)
AST, U/L	37-118 (15-40)	82 (6-60)	ND	ND	54 (baseline), 4400 (flare) (< 35)	19 (0-35)	190 (0-35)
CK, U/L	21-95 (55-215)	ND	ND	115 (40-240)	61-98 (baseline), 219-11.000 (flare) (34-154)	1092 (0-150)	393 (0-150)
Tryglicerides, mg/dL	74-147 (45-203)	ND	ND	1.3 (0.9-2 mmol/L)	187-345 (<100)	ND	112 (30-160)
Cholesterol, mg/dL	188-224 (112-208)	ND	ND	4.1 (2.3-4.9 mmol/L)	152 (<200)	ND	166 (80-180)
Cholesterol-HDL, mg/dL	38-53 (38-75)	ND	ND	0.71 (1-3 mmol/L)	32 (>50)	ND	43 (55-100)
Cholesterol-LDL, mg/dL	120-162 (64-130)	ND	ND	2.7 (<3.5 mmol/L)	112 (<130)	ND	98
Creatinine, mg/dL	0.29-0.34 (0.50-0.80)	0.17 (0.2-0.6)	0.47 (0.2-0.6)	29 (10-30 µmol/L)	0.34 (0.3-1)	0.68 (0.4-1.2)	0.28 (0.19-0.41)
a On IVIG treatment
b Decreased IgG in childhood

## Sheet: Table S8
Table S8. Frustration index and proteasomal contacts across wild-type and mutant variants
Gene	Phenotype	Variant	Type	20S (kcal/mol)	26S (kcal/mol)	FI	FI Interpretation	Residue	Chain	TD	∆ contacts	ConfFI_HighlyFD	ConfFI_NeutralFD	ConfFI_MinimalFD	MutFI_HighlyFD	MutFI_NeutralFD	MutFI_MinimalFD
PSMB8	PRAAS-ID variants	p.Ser90Phe	WT	-	-	-0.624	Neutral	18	K	44	10	9	32	3	8	29	7
			MUT	13.05	6.13	1.356	Minimally frustrated	18	K	44		8	24	12	7	23	14
		p.Arg91Pro	WT	-	-	-0.069	Neutral	19	K	52	13	6	42	4	3	44	5
		p.Ala235Asp	MUT	23.41	13.84	-1.471	Highly frustrated	19	K	51		8	39	4	16	30	5
		p.Gly209Arg	WT	-	-	-0.161	Neutral	137	K	60	14	18	39	3	3	40	17
			MUT	46.38	22.06	-0.389	Neutral	137	K	55		11	39	5	2	40	13
		p.Ala235Asp	WT	-	-	0.701	Neutral	163	K	68	18	14	49	5	1	51	16
		p.Ala235Asp	MUT	26	16.91	-1.165	Highly frustrated	163	K	56		7	41	8	10	33	13
		p.Gly243Arg	WT	-	-	-0.606	Neutral	171	K	59	11	16	40	3	6	48	5
			MUT	35.22	39.46	-0.18	Neutral	171	K	52		18	32	2	2	46	4
	Classical PRAAS varants	p.Thr75Met	WT	-	-	-0.177	Neutral	3	K	63	6	4	54	5	2	36	25
		p.Ala92Thr	MUT	9.67	0.96	0.958	Minimally frustrated	3	K	63		4	50	9	2	30	31
		p.Ala92Thr	WT	-	-	0.465	Neutral	20	K	31	4	0	26	5	1	21	9
		p.Ala92Thr	MUT	1.15	-0.42	-0.187	Neutral	20	K	31		0	26	5	1	25	5
		p.Ala92Val	WT	-	-	0.465	Neutral	20	K	31	3	0	26	5	1	21	9
		p.Ala92Val	MUT	-0.77	-2.58	1.238	Minimally frustrated	20	K	31		0	24	7	0	21	10
		p.Ala94Pro	WT	-	-	-0.149	Neutral	22	K	14	3	0	12	2	1	13	0
		p.Ala94Pro	MUT	1.28	7.32	-0.503	Neutral	22	K	14		0	11	3	2	10	2
		p.Lys105Gln	WT	-	-	-1.639	Highly frustrated	33	K	32	3	4	23	5	6	15	11
		p.Ala92Thr	MUT	2.2	5.32	-0.857	Neutral	33	K	32		2	25	5	3	17	12
		p.Met117Val	WT	-	-	0.631	Neutral	45	K	51	2	4	40	7	1	32	18
		p.Met117Val	MUT	4.41	0.37	1.026	Minimally frustrated	45	K	51		4	38	9	1	32	18
		p.Ser118Pro	WT	-	-	-0.051	Neutral	46	K	48	5	0	40	8	2	30	16
		p.Ser118Pro	MUT	12.25	-	-0.925	Neutral	46	K	49		0	43	6	2	35	12
		p.Asp123Asn	WT	-	-	-1.394	Highly frustrated	51	K	41	4	4	24	13	5	17	19
		p.Ser118Pro	MUT	14.1	6.21	-0.93	Neutral	51	K	41		1	28	12	3	19	19
		p.Gln125Pro	WT	-	-	-0.938	Neutral	53	K	29	2	1	21	7	6	14	9
		p.Ser118Pro	MUT	9.11	-	-1.134	Highly frustrated	53	K	29		2	19	8	4	16	9
		p.Arg129Cys	WT	-	-	-0.632	Neutral	57	K	25	4	3	15	7	3	13	9
		p.Ser118Pro	MUT	7.45	2.9	1.217	Minimally frustrated	57	K	25		2	13	10	2	10	13
		p.Gly201Val	WT	-	-	0.81	Minimally frustrated	129	K	45	5	2	42	1	0	40	5
		p.Ser118Pro	MUT	35.46	39.64	1.274	Minimally frustrated	129	K	40		1	38	1	0	35	5
PSMB9	PRAAS-ID variants	p.Gly156Asp	WT	-	-	-0.576	Neutral	136	N	12	8	0	9	3	0	7	5
			MUT	23.11	18.6	-1.418	Highly frustrated	136	N	14		2	9	3	3	9	2
	Classical PRAAS varants	p.Gly165Asp	WT	-	-	0	Neutral	145	N	12	2	0	8	4	3	7	2
			MUT	3.8	7.25	-0.438	Neutral	145	N	10		0	6	4	3	6	1
PSMB10	PRAAS-ID variants	p.Asp56His	WT	-	-	-1.168	Highly frustrated	17	H	50	4	24	24	2	8	30	12
			MUT	26.84	19.64	-0.667	Neutral	17	H	50		26	22	2	7	29	14
		p.Gly201Arg	WT	-	-	0.087	Neutral	162	H	81	20	29	50	2	5	61	15
			MUT	54.64	40.28	0.129	Neutral	162	H	76		17	55	4	4	56	16
	Classical PRAAS varants	p.Gly167Asp	WT	-	-	0.454	Neutral	128	H	49	6	6	40	3	0	31	18
			MUT	34.5	31.69	-1.293	Highly frustrated	128	H	47		4	39	4	4	30	13
Legend:
· 20S/26S kcal/mol: ΔΔG values estimated using FoldX on the 20S immunoproteasome (PDB: 6E5B) and 26S proteasome structure (PDB: 6MSB), respectively.
· Frustration analysis was performed on the 20S immunoproteasome (PDB: 6E5B), and values are based on calculations from both polypeptide chains for each gene
· FI: Single-residue frustration index (FI)
· ConfFI/MutFI: Local contact densities based on configurational or mutational frustration indices, respectively. Calculated within a 5 Å radius centered at the Cα atom of the residue of interest.
· Residue: Residue number as defined in the PDB: 6E5B
· TD (Total Density): Total number of residue–residue contacts within a 5 Å radius of the Cα atom.
· HighlyFD/NeutralFD/MinimalFD: Fraction of local contacts that are classified as highly, neutrally, or minimally frustrated, respectively, within the 5 Å radius.
· Δ contacts: Total number of contacts showing differences in frustration energies
Additional data:
· For p.Ser90Phe, the differences correspond to 9 residues: Ala92, Ala100, Leu101, Val103, Ile232, Val245, Val246, Ser261, Val264.
· For p.Arg91Pro, Δ contacts correspond to 10 residues: Ser93, Ser99, Ala100, Arg102, Thr236, Asp239, Ser240, Tyr241, Gly243, Val264.
· For p.Gly209Arg, the differences correspond to 14 residues of PSMB2: Gly135, Phe137, Leu138, Thr139, Leu140, Ser141, Ile142, Leu143, Asp144, Arg145, Lys162, Cys163, Glu166, Arg170.
· p.Ala235Asp reports loss of contacts, in addition to the differences corresponding to 5 residues: His237, Asp239, Ser242, Gly243, Val264.
· For p.Gly243Arg, Δ contacts correspond to 5 residues in PSMB3: Asp176, Ala179, Arg203, Met204, Asp205.

## Sheet: Table S9
Table S9. List of significantly upregulated or downregulated proteins in the p.Ala235Asp cell line
Accession	Gene_name	Ctrl_1	Ctrl_2	A235D_1	A235D_2	AV_Controls	AV_A235D	Ratio	LOG2_Ratio	T.TEST	(-)LOG10_T.TEST
Q9Y6U3	SCIN	9.18707e+06	1.36154e+07	5802.14	35925.6	1.14013e+07	20863.9	0.00182996	-9.09397	0.0358334	1.44571
Q6ZUT6	CCDC9B	210644	243650	1966.84	1749.7	227147	1858.27	0.00818092	-6.93352	0.00532359	2.2738
P45973	CBX5	156307	132643	0	2908.84	144475	1454.42	0.010067	-6.63423	0.0068762	2.16265
Q15238	PSG5	1.23491e+07	1.11128e+07	203014	70791.3	1.1731e+07	136902	0.0116702	-6.42103	0.00286262	2.54324
Q8WUJ3	CEMIP	3.02788e+06	3.80179e+06	43801.6	40469.5	3.41484e+06	42135.6	0.012339	-6.34063	0.0129091	1.8891
O60674	JAK2	1.34934e+06	1.67908e+06	23855.3	32033.7	1.51421e+06	27944.5	0.0184549	-5.75986	0.0120898	1.91758
P07948	LYN	5.03812e+06	3.22244e+06	72415	82245.3	4.13028e+06	77330.2	0.0187227	-5.73906	0.0466894	1.33078
Q9Y4J8	DTNA	397702	515414	3288.44	18541.7	456558	10915.1	0.0239073	-5.38641	0.017277	1.76253
Q99541	PLIN2	1.63464e+06	1.4298e+06	34357.7	43195	1.53222e+06	38776.4	0.0253073	-5.3043	0.00467892	2.32985
Q9HAU0	PLEKHA5	116090	131835	3736.2	4501.27	123962	4118.73	0.0332257	-4.91156	0.00429741	2.36679
Q9BV36	MLPH	303901	268990	19131.7	0	286446	9565.86	0.033395	-4.90422	0.00512831	2.29003
P43121	MCAM	3.33325e+06	3.4637e+06	116216	154205	3.39848e+06	135210	0.0397856	-4.65161	0.00043308	3.36343
Q15746	MYLK	2.94737e+07	2.31804e+07	1.26233e+06	1.13308e+06	2.6327e+07	1.1977e+06	0.0454933	-4.4582	0.0153265	1.81456
Q5VUB5	FAM171A1	212822	194104	20949.8	2817.26	203463	11883.5	0.0584064	-4.09773	0.00459398	2.33781
Q96DC8	ECHDC3	500514	430657	0	55758.7	465586	27879.4	0.0598802	-4.06178	0.0102647	1.98865
Q13393	PLD1	217341	295728	9799.43	26025.8	256534	17912.6	0.0698255	-3.8401	0.0269999	1.56864
P61266	STX1B	2.45771e+06	1.80788e+06	166550	171386	2.1328e+06	168968	0.0792238	-3.65792	0.0263001	1.58004
Q9HCD6	TANC2	110136	71442.2	8012.75	6377.95	90789.2	7195.35	0.0792534	-3.65738	0.0496944	1.30369
Q8N436	CPXM2	161636	199401	2303.64	31735.4	180518	17019.5	0.0942813	-3.40688	0.0207729	1.6825
Q9BX74	TM2D1	164908	142008	18052.7	13204.9	153458	15628.8	0.101844	-3.29556	0.00713362	2.14669
P14778	IL1R1	470428	616959	60132.3	50914.7	543693	55523.5	0.102123	-3.29162	0.0218744	1.66006
Q8NE62	CHDH	4.9264e+06	7.147e+06	770498	467057	6.0367e+06	618777	0.102503	-3.28627	0.0402175	1.39558
O95810	CAVIN2	3.63725e+06	3.37229e+06	399359	325134	3.50477e+06	362247	0.103358	-3.27427	0.00191113	2.71871
O60941	DTNB	819600	587649	68253.9	84316	703624	76285	0.108417	-3.20533	0.032667	1.48589
P52849	NDST2	278256	292902	32018.2	32083.3	285579	32050.8	0.112231	-3.15546	0.00083335	3.07917
Q14714	SSPN	2.16605e+06	2.24363e+06	264194	265144	2.20484e+06	264669	0.12004	-3.05841	0.000399506	3.39848
Q9P266	JCAD	143106	185313	10790.1	33076.8	164209	21933.5	0.13357	-2.90433	0.0270009	1.56862
Q8NFX7	STXBP6	1.02335e+06	723264	136305	99077.6	873308	117691	0.134765	-2.89148	0.0377831	1.4227
Q7L8J4	SH3BP5L	377217	272150	40453.8	48883.3	324683	44668.6	0.137576	-2.8617	0.0336461	1.47307
P16157	ANK1	249306	204874	43026.6	20537	227090	31781.8	0.139952	-2.83699	0.0158679	1.79948
Q13884	SNTB1	9.30233e+06	8.14488e+06	1.41973e+06	1.2145e+06	8.72361e+06	1.31711e+06	0.150983	-2.72755	0.00623851	2.20492
Q5JS37	NHLRC3	47265.5	36301.1	5463.98	7230.3	41783.3	6347.14	0.151906	-2.71875	0.0236863	1.6255
P13726	F3	2.54841e+06	3.00172e+06	529409	333189	2.77506e+06	431299	0.155419	-2.68576	0.0109227	1.96167
Q9UI17	DMGDH	221372	205845	35256.7	31844.2	213609	33550.4	0.157065	-2.67057	0.00194323	2.71148
O75084	FZD7	3.6298e+06	3.31363e+06	645443	453078	3.47172e+06	549260	0.15821	-2.66009	0.0039853	2.39954
O60353	FZD6	269735	388352	56039.1	49083.8	329043	52561.5	0.15974	-2.6462	0.043203	1.36449
P04066	FUCA1	867180	749607	186950	96768.3	808394	141859	0.175483	-2.5106	0.0121308	1.91611
Q6UX15	LAYN	1.17123e+06	937029	180672	190063	1.05413e+06	185367	0.175848	-2.5076	0.0177159	1.75164
Q15678	PTPN14	413924	368987	53338.1	84885.9	391455	69112	0.176551	-2.50184	0.00717529	2.14416
O95273	CCNDBP1	474456	344560	39388.8	108313	409508	73851.1	0.180341	-2.4712	0.0447833	1.34888
Q9BSW2	CRACR2A	99945.4	131862	15160.4	26866.4	115904	21013.4	0.1813	-2.46355	0.0306222	1.51396
Q9BV73	CEP250	384686	382527	74159.3	65488.1	383606	69823.7	0.182019	-2.45784	0.000202688	3.69317
Q9UKK3	PARP4	7.73865e+06	7.25321e+06	1.09795e+06	1.72309e+06	7.49593e+06	1.41052e+06	0.188172	-2.40988	0.00420247	2.3765
Q8WUF8	ARB2A	51004.5	51911	8317.78	12491.6	51457.8	10404.7	0.202199	-2.30616	0.00269511	2.56942
Q9UBU8	MORF4L1	56961.9	49861.5	12744.5	8960.86	53411.7	10852.7	0.203189	-2.2991	0.00881668	2.05469
Q14D04	VEPH1	145287	142980	12165.6	48516.5	144134	30341.1	0.210506	-2.24806	0.0246707	1.60782
O43432	EIF4G3	1.00882e+07	1.10541e+07	919180	3.63523e+06	1.05711e+07	2.2772e+06	0.215417	-2.21479	0.0288981	1.53913
O75147	OBSL1	65119.1	70632.9	7028.93	22360.1	67876	14694.5	0.216491	-2.20762	0.022669	1.64457
Q9BQJ4	TMEM47	2.12878e+06	2.93052e+06	473440	629329	2.52965e+06	551385	0.217969	-2.19781	0.0400704	1.39718
Q9BY49	PECR	464182	437989	67482.3	131975	451085	99728.7	0.221086	-2.17732	0.00967022	2.01456
Q9UQ53	MGAT4B	1.01141e+06	772640	226748	178577	892026	202662	0.227193	-2.13801	0.0298237	1.52544
Q9BQ51	PDCD1LG2	1.33983e+07	1.31444e+07	4.0055e+06	2.07709e+06	1.32713e+07	3.0413e+06	0.229163	-2.12555	0.00891684	2.04979
O15374	SLC16A4	545376	643508	181361	93535.3	594442	137448	0.231222	-2.11265	0.020136	1.69603
O43150	ASAP2	1.13862e+06	1.40706e+06	284525	307373	1.27284e+06	295949	0.232511	-2.10463	0.0184881	1.73311
Q9Y5J6	TIMM10B	20873.3	25369.9	5572.07	5571.08	23121.6	5571.58	0.240968	-2.05308	0.0160182	1.79539
Q96B77	TMEM186	580533	520459	148307	119483	550496	133895	0.243226	-2.03963	0.00633448	2.19829
O00584	RNASET2	92059.9	85747.1	19022.4	25138.1	88903.5	22080.3	0.248362	-2.00948	0.00429732	2.3668
Q9NQS3	NECTIN3	8.47147e+06	6.49535e+06	1.90643e+06	1.82969e+06	7.48341e+06	1.86806e+06	0.249627	-2.00216	0.0296359	1.52818
Q765P7	MTSS2	1.1396e+06	850456	197817	299620	995027	248718	0.249962	-2.00022	0.0396833	1.40139
Q9NPH3	IL1RAP	2.39819e+06	3.06334e+06	713835	662928	2.73077e+06	688382	0.252084	-1.98803	0.0256497	1.59092
Q9UDY8	MALT1	2.1817e+06	2.10493e+06	494218	608626	2.14331e+06	551422	0.257276	-1.95861	0.0018675	2.72874
P17301	ITGA2	1.76379e+08	2.2519e+08	5.32247e+07	5.04556e+07	2.00784e+08	5.18401e+07	0.258188	-1.95351	0.0258936	1.58681
Q9UBP9	GULP1	2.71786e+06	3.41125e+06	687145	903882	3.06455e+06	795513	0.259585	-1.94572	0.0246823	1.60761
O15427	SLC16A3	4.56834e+07	3.44493e+07	1.04056e+07	1.05635e+07	4.00663e+07	1.04845e+07	0.26168	-1.93413	0.0342217	1.4657
Q14764	MVP	5.60762e+07	5.05551e+07	1.28508e+07	1.51972e+07	5.33156e+07	1.4024e+07	0.263037	-1.92666	0.0057773	2.23828
Q8N8S7	ENAH	2.53826e+06	2.44327e+06	551412	808717	2.49077e+06	680064	0.273034	-1.87285	0.00568751	2.24508
Q8WXS3	BAALC	327530	404433	96199.9	104831	365982	100516	0.274646	-1.86435	0.0205907	1.68633
P01920	HLA-DQB1	2.6552e+06	2.60228e+06	607480	842891	2.62874e+06	725186	0.275868	-1.85795	0.0039927	2.39873
O00469	PLOD2	3.86002e+07	2.89411e+07	1.18218e+07	7.41403e+06	3.37706e+07	9.61791e+06	0.284801	-1.81197	0.0450686	1.34613
P13762	HLA-DRB4	6.20848e+06	6.32257e+06	1.93132e+06	1.65829e+06	6.26553e+06	1.7948e+06	0.286457	-1.80361	0.00109341	2.96122
P05026	ATP1B1	9.76825e+06	7.50724e+06	2.67891e+06	2.28738e+06	8.63775e+06	2.48314e+06	0.287476	-1.79849	0.0330391	1.48097
Q96BR1	SGK3	129688	103897	32619.7	34858.1	116793	33738.9	0.288879	-1.79146	0.0234386	1.63007
O00459	PIK3R2	187896	231039	43909.5	79118.5	209468	61514	0.293668	-1.76774	0.0336385	1.47316
O15357	INPPL1	1.58573e+06	1.5356e+06	430949	518693	1.56067e+06	474821	0.304243	-1.71671	0.00215818	2.66591
Q15173	PPP2R5B	1.4329e+06	1.30378e+06	403919	433616	1.36834e+06	418767	0.306041	-1.7082	0.00483138	2.31593
Q9H7F0	ATP13A3	1.65582e+07	1.36663e+07	5.22035e+06	4.28579e+06	1.51123e+07	4.75307e+06	0.314517	-1.66879	0.020847	1.68096
Q9P0V3	SH3BP4	1.31846e+07	1.21389e+07	4.38793e+06	3.61509e+06	1.26618e+07	4.00151e+06	0.316031	-1.66186	0.00558897	2.25267
Q15751	HERC1	92733.3	96905.2	38663.7	23567.2	94819.3	31115.4	0.328155	-1.60755	0.0147779	1.83039
P43234	CTSO	307924	261898	102661	85009.1	284911	93835	0.329349	-1.60231	0.016235	1.78955
Q9H0C3	TMEM117	184200	191843	80847.8	43427.9	188021	62137.8	0.330483	-1.59735	0.022247	1.65273
P51688	SGSH	4.60562e+06	3.75333e+06	1.43053e+06	1.33622e+06	4.17948e+06	1.38337e+06	0.330992	-1.59513	0.0227139	1.64371
Q8WVE6	TMEM171	154591	131949	39872.4	55376.2	143270	47624.3	0.33241	-1.58897	0.0199638	1.69976
P60891	PRPS1	1.60532e+07	1.39572e+07	5.02524e+06	5.16123e+06	1.50052e+07	5.09323e+06	0.339431	-1.55881	0.0110403	1.95702
Q86YB8	ERO1B	427851	502836	195532	122796	465344	159164	0.342036	-1.54778	0.0278916	1.55453
P23610	F8A1; F8A2; F8A3	121961	130349	27693.5	61117	126155	44405.2	0.351989	-1.5064	0.0416653	1.38023
Q9P273	TENM3	671487	713738	163132	326682	692613	244907	0.353599	-1.49981	0.0337952	1.47114
Q9P2K2	TXNDC16	65207.3	74251.3	27721.6	21602	69729.3	24661.8	0.353679	-1.49949	0.0143618	1.84279
P02511	CRYAB	2.5784e+07	2.33226e+07	7.98872e+06	9.49136e+06	2.45533e+07	8.74004e+06	0.355962	-1.49021	0.00821191	2.08556
P20337	RAB3B	9.59667e+07	9.24182e+07	3.55376e+07	3.19794e+07	9.41924e+07	3.37585e+07	0.358399	-1.48036	0.00172403	2.76346
Q6WCQ1	MPRIP	1.15283e+07	9.46515e+06	3.72608e+06	3.80821e+06	1.04967e+07	3.76714e+06	0.358888	-1.4784	0.0227352	1.6433
P55061	TMBIM6	1.21915e+06	1.35604e+06	559550	366271	1.28759e+06	462910	0.359516	-1.47587	0.0200034	1.6989
Q13601	KRR1	94232	113109	36235.7	39077.6	103671	37656.7	0.363234	-1.46103	0.0202723	1.6931
Q92963	RIT1	1.55768e+06	1.55695e+06	637794	521772	1.55732e+06	579783	0.372296	-1.42548	0.00350336	2.45552
O43281	EFS	659306	538176	256303	191755	598741	224029	0.374166	-1.41825	0.0319443	1.49561
P48200	IREB2	68295.8	59068.6	19635.7	28237.3	63682.2	23936.5	0.375875	-1.41168	0.02427	1.61493
Q9BRF8	CPPED1	6.11584e+06	5.64612e+06	2.49775e+06	2.01673e+06	5.88098e+06	2.25724e+06	0.383821	-1.38149	0.00849616	2.07078
Q15599	NHERF2	7.88223e+06	9.13746e+06	3.66036e+06	2.90724e+06	8.50984e+06	3.2838e+06	0.385883	-1.37377	0.0190556	1.71998
Q96PP8	GBP5	1.05796e+08	8.58308e+07	3.51336e+07	3.88446e+07	9.58135e+07	3.69891e+07	0.386054	-1.37313	0.0285255	1.54477
Q9Y6Q2	STON1	755605	650268	285901	263067	702937	274484	0.390481	-1.35667	0.0154553	1.81092
Q9BSG0	PRADC1	189798	229427	78621.4	85587	209613	82104.2	0.391695	-1.3522	0.0240024	1.61974
O60645	EXOC3	2.27294e+07	2.01084e+07	8.20591e+06	8.65373e+06	2.14189e+07	8.42982e+06	0.39357	-1.34531	0.0103146	1.98655
Q8TB22	SPATA20	7.40918e+06	7.55782e+06	2.803e+06	3.10051e+06	7.4835e+06	2.95176e+06	0.394435	-1.34214	0.00134369	2.8717
Q9Y289	SLC5A6	376189	433947	188598	131067	405068	159832	0.394581	-1.34161	0.0265316	1.57624
P24928	POLR2A	823413	734358	324980	290593	778885	307786	0.395162	-1.33948	0.0101104	1.99523
Q12824	SMARCB1	12371.5	10082.7	4977.77	3956.32	11227.1	4467.04	0.39788	-1.32959	0.03269	1.48558
P27448	MARK3	371960	304451	119184	151009	338205	135096	0.39945	-1.32391	0.0321376	1.49299
Q7L099	RUFY3	425806	452379	184252	166648	439092	175450	0.399574	-1.32347	0.00363456	2.43955
P04626	ERBB2	2.03362e+06	2.16449e+06	916818	774251	2.09905e+06	845535	0.402817	-1.3118	0.00590587	2.22872
P0CG39	POTEJ	2.6514e+06	3.13553e+06	1.04015e+06	1.30271e+06	2.89347e+06	1.17143e+06	0.404854	-1.30453	0.0246311	1.60852
P23443	RPS6KB1	49167	55767.9	15098.3	27780.7	52467.5	21439.5	0.408624	-1.29115	0.0491973	1.30806
P13807	GYS1	2.92234e+06	2.39355e+06	1.10605e+06	1.07974e+06	2.65795e+06	1.09289e+06	0.41118	-1.28216	0.027439	1.56163
Q9Y6K8	AK5	6.16561e+06	6.50585e+06	2.16922e+06	3.06669e+06	6.33573e+06	2.61796e+06	0.413205	-1.27507	0.0162571	1.78896
O43708	GSTZ1	2.28502e+06	2.07523e+06	909366	902506	2.18012e+06	905936	0.415543	-1.26693	0.00671575	2.17291
Q3MIX3	ADCK5	74100.3	63145.6	27421.7	30044.5	68623	28733.1	0.41871	-1.25598	0.0193581	1.71314
Q9ULI3	HEG1	9.07497e+06	1.08462e+07	4.50668e+06	3.83963e+06	9.96059e+06	4.17315e+06	0.418967	-1.25509	0.0257107	1.58989
Q9UHL4	DPP7	8.80133e+06	1.02658e+07	4.05543e+06	3.98427e+06	9.53358e+06	4.01985e+06	0.421651	-1.24588	0.0172237	1.76387
Q8N584	TTC39C	1.13081e+06	1.3929e+06	490180	579428	1.26186e+06	534804	0.423823	-1.23847	0.0343936	1.46352
Q8WYL5	SSH1	550032	619714	270463	225674	584873	248069	0.424141	-1.23738	0.0147875	1.83011
P50552	VASP	1.14006e+07	1.06839e+07	4.51216e+06	4.89022e+06	1.10423e+07	4.70119e+06	0.425745	-1.23194	0.00405761	2.39173
Q9NXJ5	PGPEP1	240489	290468	99395.7	126967	265479	113181	0.426329	-1.22996	0.0333695	1.47665
O75506	HSBP1	46974.8	55706.6	23466.6	20572.9	51340.7	22019.8	0.428894	-1.22131	0.0237339	1.62463
Q92859	NEO1	1.26259e+06	994921	473237	498644	1.12876e+06	485940	0.430509	-1.21588	0.0410639	1.38654
Q9H841	NIPAL2	335780	301301	137441	137046	318540	137243	0.430851	-1.21474	0.00892277	2.0495
Q9NZ56	FMN2	1.59883e+06	1.93213e+06	710321	815591	1.76548e+06	762956	0.432151	-1.21039	0.0290698	1.53656
Q92536	SLC7A6	899583	780568	434614	291760	840076	363187	0.432327	-1.20981	0.0359665	1.4441
P54707	ATP12A	1.04873e+06	819306	431575	377686	934020	404630	0.433214	-1.20685	0.0461437	1.33589
Q53GA4	PHLDA2	973293	955486	445231	395751	964389	420491	0.436018	-1.19754	0.00232884	2.63286
Q9BZX2	UCK2	124006	123841	53259.7	56506.7	123924	54883.2	0.442878	-1.17502	0.000553926	3.25655
Q8TBX8	PIP4K2C	683186	607663	308247	267200	645425	287723	0.445789	-1.16557	0.0141312	1.84982
Q9NRA0	SPHK2	148548	156615	85590.5	50809.7	152582	68200.1	0.446974	-1.16174	0.0419617	1.37715
Q9BQ70	TCF25	1.37761e+06	1.35815e+06	528239	697736	1.36788e+06	612988	0.44813	-1.15801	0.0125302	1.90204
Q8IYB1	MB21D2	153417	123670	72033.2	53066.5	138543	62549.9	0.451483	-1.14726	0.0498831	1.30205
P55957	BID	2.0794e+06	2.31111e+06	879673	1.1089e+06	2.19526e+06	994286	0.452925	-1.14266	0.0179201	1.74666
P53801	PTTG1IP	3.49337e+07	4.13344e+07	1.91702e+07	1.53877e+07	3.81341e+07	1.72789e+07	0.45311	-1.14207	0.0303348	1.51806
Q6NZ67	MZT2B	222012	215022	88668	109698	218517	99183.1	0.453892	-1.13958	0.00851223	2.06996
Q69YQ0	SPECC1L	1.49333e+06	1.54202e+06	685201	699487	1.51767e+06	692344	0.456187	-1.1323	0.000943445	3.02528
Q9NZQ3	NCKIPSD	117740	126429	51783.6	59887	122085	55835.3	0.457348	-1.12864	0.00794488	2.09991
Q9H999	PANK3	7949.92	7187.8	2920.7	4022.71	7568.86	3471.71	0.458683	-1.12443	0.0257095	1.58991
Q13263	TRIM28	6.06549e+06	5.09613e+06	2.54396e+06	2.59361e+06	5.58081e+06	2.56878e+06	0.460289	-1.11939	0.0249926	1.60219
Q5TFE4	NT5DC1	270279	285440	124230	131911	277860	128071	0.460919	-1.11742	0.0032034	2.49439
Q9P1T7	MDFIC	1.43677e+06	1.12088e+06	599366	580526	1.27883e+06	589946	0.461318	-1.11617	0.0489152	1.31056
P11388	TOP2A	968683	878831	476250	381592	923757	428921	0.464323	-1.1068	0.0169499	1.77083
Q6P1Q9	METTL2B	33646.7	33540.3	14142.2	17070.9	33593.5	15606.6	0.464571	-1.10603	0.00657132	2.18235
Q9GZU7	CTDSP1	1.18113e+06	979972	534966	470908	1.08055e+06	502937	0.465446	-1.10331	0.0318099	1.49744
Q14439	GPR176	4.84493e+06	4.09082e+06	2.21069e+06	1.95691e+06	4.46787e+06	2.0838e+06	0.466397	-1.10037	0.0267344	1.57293
P11169	SLC2A3	9.63094e+06	9.33965e+06	4.78294e+06	4.1005e+06	9.48529e+06	4.44172e+06	0.468274	-1.09457	0.00536757	2.27022
O43739	CYTH3	1.00084e+06	1.14894e+06	507562	499226	1.07489e+06	503394	0.468321	-1.09443	0.0164278	1.78442
Q9NSY2	STARD5	352159	305797	139785	168490	328978	154138	0.468534	-1.09377	0.0234639	1.6296
Q13620	CUL4B	7.95462e+06	9.2952e+06	3.74803e+06	4.34825e+06	8.62491e+06	4.04814e+06	0.469354	-1.09125	0.0247952	1.60563
O00329	PIK3CD	57235.3	48918.9	27690.7	22259	53077.1	24974.8	0.470538	-1.08762	0.0298426	1.52516
P35030	PRSS3	1.34747e+06	1.06806e+06	560104	586432	1.20776e+06	573268	0.474653	-1.07506	0.0455911	1.34112
Q9NVV5	AIG1	1.97138e+06	1.78363e+06	955490	840816	1.8775e+06	898153	0.478376	-1.06378	0.0123824	1.90719
Q96RY7	IFT140	361742	323473	130727	197822	342607	164275	0.479483	-1.06045	0.0438398	1.35813
Q9C0B7	TANGO6	203258	211560	102841	96423.2	207409	99631.9	0.480364	-1.0578	0.00236116	2.62688
O15327	INPP4B	718972	679363	297092	378359	699168	337725	0.483039	-1.04979	0.0152832	1.81579
Q8IUX1	TMEM126B	3.43382e+06	2.99608e+06	1.66909e+06	1.47838e+06	3.21495e+06	1.57374e+06	0.489506	-1.0306	0.0205116	1.688
Q96RT1	ERBIN	1.89492e+07	2.34824e+07	1.13476e+07	9.66115e+06	2.12158e+07	1.05044e+07	0.49512	-1.01415	0.0473795	1.32441
Q9Y2D0	CA5B	1.24813e+06	1.67667e+06	2.88751e+06	2.97598e+06	1.4624e+06	2.93175e+06	2.00475	1.00342	0.0214603	1.66836
P36776	LONP1	7.88528e+07	1.10391e+08	1.88586e+08	1.90833e+08	9.46218e+07	1.8971e+08	2.00492	1.00355	0.0265454	1.57601
P12109	COL6A1	1.86491e+08	2.38439e+08	4.65114e+08	3.9515e+08	2.12465e+08	4.30132e+08	2.02448	1.01755	0.0378099	1.42239
Q9H6R6	ZDHHC6	810475	716502	1.656e+06	1.43978e+06	763489	1.54789e+06	2.02739	1.01963	0.0218471	1.66061
Q6ZWL3	CYP4V2	800610	1.21894e+06	1.96408e+06	2.1514e+06	1.00977e+06	2.05774e+06	2.03782	1.02703	0.0446454	1.35022
Q9P1F3	ABRACL	60496.4	94708.6	158978	158570	77602.5	158774	2.04599	1.0328	0.0416619	1.38026
Q9HBH1	PDF	1.15711e+06	876367	2.23868e+06	1.92741e+06	1.01674e+06	2.08304e+06	2.04875	1.03474	0.0365293	1.43736
Q53F39	MPPE1	886697	726786	1.67158e+06	1.63733e+06	806741	1.65445e+06	2.05079	1.03618	0.00917646	2.03732
Q96K21	ZFYVE19	65969.9	88888	153224	165731	77429	159477	2.05966	1.04241	0.0243922	1.61275
O15040	TECPR2	99241.5	135405	225812	257587	117323	241700	2.06012	1.04273	0.0354712	1.45012
Q8TDW0	LRRC8C	445107	587268	1.01005e+06	1.12203e+06	516187	1.06604e+06	2.06522	1.04629	0.0260267	1.58458
Q96P48	ARAP1	1.0895e+06	1.41109e+06	2.39794e+06	2.76773e+06	1.25029e+06	2.58284e+06	2.06578	1.04669	0.0321908	1.49227
O75094	SLIT3	4.02744e+06	5.91032e+06	1.07582e+07	9.82163e+06	4.96888e+06	1.02899e+07	2.07087	1.05024	0.0369005	1.43297
A3KMH1	VWA8	5.15161e+06	4.56823e+06	9.86233e+06	1.03095e+07	4.85992e+06	1.00859e+07	2.07533	1.05334	0.00490921	2.30899
P19256	CD58	1.1895e+06	1.63066e+06	2.78998e+06	3.13548e+06	1.41008e+06	2.96273e+06	2.10111	1.07115	0.031053	1.5079
Q9BZF3	OSBPL6	131968	151814	291157	305506	141891	298332	2.10254	1.07213	0.00607078	2.21676
Q14739	LBR	3.06149e+06	2.89867e+06	5.9182e+06	6.61778e+06	2.98008e+06	6.26799e+06	2.1033	1.07265	0.0117217	1.93101
Q5T160	RARS2	1.06431e+07	1.63993e+07	2.91994e+07	2.77684e+07	1.35212e+07	2.84839e+07	2.10661	1.07493	0.0371115	1.43049
Q13326	SGCG	1.27334e+06	1.35841e+06	2.88502e+06	2.69305e+06	1.31587e+06	2.78903e+06	2.11953	1.08375	0.00504052	2.29752
O00418	EEF2K	157859	212925	382234	404859	185392	393547	2.12278	1.08596	0.019843	1.70239
P11310	ACADM	3.31574e+07	3.28736e+07	7.22683e+07	7.12612e+07	3.30155e+07	7.17647e+07	2.17367	1.12013	0.000182232	3.73938
P25325	MPST	5.20921e+06	8.75925e+06	1.46483e+07	1.59286e+07	6.98423e+06	1.52884e+07	2.18899	1.13027	0.0479479	1.31923
Q02952	AKAP12	4.15047e+07	3.1264e+07	7.57558e+07	8.36063e+07	3.63844e+07	7.96811e+07	2.18998	1.13092	0.0214917	1.66773
Q9NQT4	EXOSC5	59147.5	82086	151549	159156	70616.7	155352	2.19994	1.13746	0.0197351	1.70476
Q16762	TST	1.39806e+07	1.63496e+07	3.44901e+07	3.28112e+07	1.51651e+07	3.36507e+07	2.21895	1.14988	0.00611148	2.21385
Q7Z4N8	P4HA3	252760	304581	683225	556763	278671	619994	2.22483	1.15369	0.0378219	1.42226
A0A0B4J2D5		2.24401e+07	2.87167e+07	5.52969e+07	5.88497e+07	2.55784e+07	5.70733e+07	2.23131	1.15789	0.0128581	1.89082
P05452	CLEC3B	613679	728651	1.61776e+06	1.38391e+06	671165	1.50084e+06	2.23617	1.16103	0.023786	1.62368
Q53SF7	COBLL1	214903	255719	500242	568799	235311	534520	2.27155	1.18368	0.0173163	1.76154
Q01581	HMGCS1	1.17318e+06	777962	2.04135e+06	2.41047e+06	975572	2.22591e+06	2.28165	1.19008	0.0437221	1.3593
Q9Y5Y0	FLVCR1	38506.8	30969.5	83656.6	74867.6	34738.1	79262.1	2.2817	1.19011	0.016489	1.78281
Q8N8J7	FAM241A	1.38462e+06	1.32254e+06	2.94012e+06	3.27529e+06	1.35358e+06	3.10771e+06	2.29592	1.19907	0.00930908	2.03109
Q01469	FABP5	4.377e+06	5.07221e+06	1.12012e+07	1.06179e+07	4.7246e+06	1.09095e+07	2.30909	1.20733	0.00533874	2.27256
O75410	TACC1	1.03502e+06	999281	2.44566e+06	2.26e+06	1.01715e+06	2.35283e+06	2.31316	1.20986	0.00497209	2.30346
P50747	HLCS	171458	165750	360615	424484	168604	392549	2.32823	1.21923	0.0198882	1.70141
P01911	HLA-DRB1	6.02258e+07	8.15726e+07	1.62616e+08	1.69277e+08	7.08992e+07	1.65947e+08	2.3406	1.22688	0.0135574	1.86782
Q9NRX1	PNO1	53418.8	64799	126682	151522	59108.9	139102	2.35332	1.2347	0.0279486	1.55364
Q01484	ANK2	3.52924e+06	3.59017e+06	7.38812e+06	9.55632e+06	3.5597e+06	8.47222e+06	2.38003	1.25098	0.0454421	1.34254
Q86WU2	LDHD	107051	73616	232692	198207	90333.6	215450	2.38505	1.25402	0.0349268	1.45684
Q6P5R6	RPL22L1	893622	1.29387e+06	2.54981e+06	2.66986e+06	1.09375e+06	2.60984e+06	2.38614	1.25468	0.0184673	1.7336
Q07075	ENPEP	364691	503566	1.06471e+06	1.00718e+06	434128	1.03594e+06	2.38626	1.25475	0.015242	1.81696
P50748	KNTC1	191296	341981	613941	670688	266638	642315	2.40894	1.2684	0.0429857	1.36668
Q13868	EXOSC2	105564	162681	296655	356658	134122	326657	2.43552	1.28423	0.0432989	1.36352
Q96K17	BTF3L4	401580	752083	1.34668e+06	1.49274e+06	576832	1.41971e+06	2.46122	1.29937	0.047176	1.32628
P34896	SHMT1	624554	856288	1.8616e+06	1.79591e+06	740421	1.82875e+06	2.46988	1.30444	0.0120247	1.91992
Q96IW7	SEC22A	352622	249599	727125	772809	301111	749967	2.49067	1.31653	0.0153967	1.81257
P20742	PZP	1.28541e+07	8.73989e+06	2.67267e+07	2.70584e+07	1.0797e+07	2.68925e+07	2.49074	1.31658	0.0160459	1.79463
Q12923	PTPN13	790707	717667	1.69385e+06	2.06929e+06	754187	1.88157e+06	2.49483	1.31894	0.0275891	1.55926
Q9Y2S2	CRYL1	586872	648814	1.62091e+06	1.47533e+06	617843	1.54812e+06	2.50568	1.3252	0.0071538	2.14546
Q6ZVK8	NUDT18	112195	122672	308765	282376	117433	295571	2.51692	1.33166	0.00629102	2.20128
Q5T440	IBA57	959975	1.64874e+06	3.38072e+06	3.18601e+06	1.30436e+06	3.28336e+06	2.51723	1.33183	0.031181	1.50611
Q5K4L6	SLC27A3	1.42843e+06	2.74503e+06	5.02274e+06	5.51209e+06	2.08673e+06	5.26742e+06	2.52425	1.33585	0.0454552	1.34242
Q13303	KCNAB2	209712	132228	436934	437919	170970	437427	2.5585	1.3553	0.020496	1.68833
O75150	RNF40	17559.1	13939.2	37262.9	43445.2	15749.1	40354	2.5623	1.35744	0.0205436	1.68732
Q5RKV6	EXOSC6	147664	268842	498043	574050	208253	536046	2.57402	1.36402	0.0444562	1.35207
Q96CM3	RPUSD4	12711.1	15233.3	33140.6	40432.9	13972.2	36786.8	2.63286	1.39663	0.0274254	1.56185
Q15024	EXOSC7	56179.8	61695.5	145853	171370	58937.6	158612	2.69118	1.42824	0.0167211	1.77674
Q8TD22	SFXN5	716780	810214	2.11695e+06	1.99593e+06	763497	2.05644e+06	2.69345	1.42946	0.00347758	2.45872
Q9UDR5	AASS	5.57118e+06	7.53547e+06	1.71309e+07	1.82247e+07	6.55332e+06	1.76778e+07	2.69753	1.43164	0.010058	1.99749
Q96FJ0	STAMBPL1	399784	468605	1.16196e+06	1.18644e+06	434194	1.1742e+06	2.70432	1.43527	0.00242685	2.61496
Q09161	NCBP1	117979	241704	494104	483561	179842	488833	2.71813	1.44261	0.0380824	1.41928
Q9H2F3	HSD3B7	3.56221e+06	2.14787e+06	7.08103e+06	8.48508e+06	2.85504e+06	7.78306e+06	2.72608	1.44683	0.038538	1.41411
O95456	PSMG1	337849	596600	1.16977e+06	1.40165e+06	467224	1.28571e+06	2.7518	1.46037	0.042218	1.3745
Q96CX2	KCTD12	1.43388e+07	1.47667e+07	3.54892e+07	4.50957e+07	1.45527e+07	4.02924e+07	2.76872	1.46922	0.0331658	1.47931
Q9H9T3	ELP3	496467	496347	1.26042e+06	1.52068e+06	496407	1.39055e+06	2.80124	1.48606	0.0205301	1.68761
Q9H0N5	PCBD2	217981	140906	447049	568354	179444	507701	2.82931	1.50045	0.0447319	1.34938
P14902	IDO1	1.36644e+08	1.7174e+08	4.176e+08	4.5627e+08	1.54192e+08	4.36935e+08	2.83371	1.50269	0.00842067	2.07465
Q8WXG1	RSAD2	2.40131e+06	2.74249e+06	7.41413e+06	7.19681e+06	2.5719e+06	7.30547e+06	2.84049	1.50614	0.00182071	2.73976
Q9NVH6	TMLHE	447291	1.11597e+06	2.40962e+06	2.22981e+06	781632	2.31971e+06	2.96778	1.56938	0.047117	1.32682
Q8N139	ABCA6	1.50344e+06	758869	3.50638e+06	3.23588e+06	1.13116e+06	3.37113e+06	2.98025	1.57544	0.0298744	1.5247
Q96EK6	GNPNAT1	488309	849494	1.94049e+06	2.05453e+06	668902	1.99751e+06	2.98625	1.57834	0.0197186	1.70512
Q96GJ1	TRMT2B	70266.4	132213	311793	296784	101240	304289	3.00562	1.58766	0.0237605	1.62414
O95347	SMC2	653497	316797	1.47328e+06	1.45164e+06	485147	1.46246e+06	3.01446	1.5919	0.0285267	1.54475
Q9NPB0	SAYSD1	64187.9	146473	311467	325010	105330	318239	3.02134	1.59519	0.0362789	1.44035
Q9BZ11	ADAM33	144042	182146	525487	463638	163094	494562	3.03237	1.60044	0.0117959	1.92827
Q8N1G2	CMTR1	206611	332955	774147	873034	269783	823590	3.05279	1.61013	0.0203443	1.69156
O94927	HAUS5	45241.3	31479.1	129627	105675	38360.2	117651	3.067	1.61683	0.0290289	1.53717
Q08752	PPID	1.48866e+06	826882	3.40013e+06	3.79775e+06	1.15777e+06	3.59894e+06	3.10851	1.63622	0.0241042	1.61791
P78330	PSPH	398765	1.11116e+06	2.4026e+06	2.3054e+06	754963	2.354e+06	3.11804	1.64064	0.0470093	1.32782
P41247	PNPLA4	293457	733213	1.60755e+06	1.60164e+06	513335	1.60459e+06	3.12582	1.64424	0.0382887	1.41693
Q9BW92	TARS2	1.52091e+06	2.98985e+06	7.24375e+06	7.12545e+06	2.25538e+06	7.1846e+06	3.18554	1.67154	0.0216236	1.66507
Q8N999	RLIG1	22965.8	52640.8	128854	114871	37803.3	121863	3.2236	1.68867	0.0360289	1.44335
Q5JU69	TOR2A	348930	247687	1.01647e+06	907860	298309	962167	3.22541	1.68948	0.0122767	1.91092
Q30154	HLA-DRB5	3.7513e+06	3.08364e+06	1.16273e+07	1.04257e+07	3.41747e+06	1.10265e+07	3.22652	1.68998	0.00806066	2.09363
O94911	ABCA8	95177.8	121992	357212	345246	108585	351229	3.23461	1.69359	0.00364095	2.43879
P02461	COL3A1	1.34585e+06	1.57745e+06	4.78317e+06	4.68052e+06	1.46165e+06	4.73185e+06	3.23733	1.6948	0.00149682	2.82483
Q8IVB4	SLC9A9	1.03579e+06	1.58008e+06	3.81851e+06	4.77527e+06	1.30794e+06	4.29689e+06	3.28524	1.716	0.0322739	1.49115
Q9Y619	SLC25A15	942307	1.14e+06	3.49075e+06	3.53218e+06	1.04115e+06	3.51147e+06	3.37268	1.75389	0.00166719	2.77802
P08603	CFH	2.17131e+06	766111	5.27358e+06	4.82146e+06	1.46871e+06	5.04752e+06	3.4367	1.78102	0.0399982	1.39796
Q15223	NECTIN1	73384.7	62406.4	233371	237791	67895.5	235581	3.46976	1.79484	0.00124292	2.90556
P13995	MTHFD2	2.14113e+06	7.73148e+06	1.72858e+07	1.73631e+07	4.93631e+06	1.73244e+07	3.50959	1.8113	0.047334	1.32483
Q6Q0C0	TRAF7	12033.5	9206.74	43086.5	31664.3	10620.1	37375.4	3.5193	1.81529	0.0451077	1.34575
Q96PE7	MCEE	386192	259779	1.02434e+06	1.25026e+06	322986	1.1373e+06	3.5212	1.81607	0.024349	1.61352
Q92633	LPAR1	2.15285e+06	2.55354e+06	8.52464e+06	8.05448e+06	2.3532e+06	8.28956e+06	3.52268	1.81667	0.00269613	2.56926
Q7L592	NDUFAF7	1.18122e+06	1.20528e+06	4.47043e+06	3.95928e+06	1.19325e+06	4.21486e+06	3.53224	1.82058	0.00709371	2.14913
P47712	PLA2G4A	2.59284e+06	2.79488e+06	8.48111e+06	1.05702e+07	2.69386e+06	9.52566e+06	3.53606	1.82214	0.0227919	1.64222
P30411	BDKRB2	586791	685239	2.25031e+06	2.29477e+06	636015	2.27254e+06	3.5731	1.83718	0.00108748	2.96358
Q08431	MFGE8	9.59862e+06	1.3315e+07	4.35398e+07	3.91113e+07	1.14568e+07	4.13256e+07	3.60708	1.85083	0.00923636	2.0345
O95466	FMNL1	254648	89879.8	601308	646178	172264	623743	3.62085	1.85633	0.0339556	1.46909
P31327	CPS1	1.49578e+06	4.78791e+06	1.15436e+07	1.19039e+07	3.14185e+06	1.17237e+07	3.73148	1.89975	0.0352723	1.45257
Q16798	ME3	2.82651e+06	2.36067e+06	1.01049e+07	9.57379e+06	2.59359e+06	9.83934e+06	3.79372	1.92361	0.00236806	2.62561
O95319	CELF2	56122.4	26533	145256	169945	41327.7	157601	3.81344	1.93109	0.0263801	1.57872
Q96EY8	MMAB	1.45927e+06	3.0024e+06	8.35023e+06	8.7224e+06	2.23084e+06	8.53631e+06	3.82651	1.93603	0.0154772	1.81031
Q5VWZ2	LYPLAL1	1.30355e+06	1.11082e+06	4.6477e+06	4.94355e+06	1.20719e+06	4.79563e+06	3.97257	1.99007	0.00241171	2.61767
P32322	PYCR1	8.51211e+06	2.23232e+07	6.33719e+07	6.28087e+07	1.54177e+07	6.30903e+07	4.09208	2.03283	0.0203772	1.69086
P09455	RBP1	58004.6	76220.8	287440	264940	67112.7	276190	4.11531	2.041	0.00475892	2.32249
Q96F24	NRBF2	34942.8	27614.4	109272	153846	31278.6	131559	4.20604	2.07246	0.0471695	1.32634
Q96FL9	GALNT14	105344	190913	603261	684734	148128	643997	4.34756	2.12021	0.0138983	1.85704
Q7Z7G0	ABI3BP	40206.9	66132	234848	233520	53169.5	234184	4.40448	2.13897	0.0051022	2.29224
P50238	CRIP1	3.36115e+06	1.35725e+06	1.06466e+07	1.08978e+07	2.3592e+06	1.07722e+07	4.56604	2.19094	0.0141028	1.8507
Q9NPD3	EXOSC4	46547.9	120744	420608	352958	83646	386783	4.62405	2.20916	0.0263487	1.57924
Q7Z3D6	DGLUCY	7.09919e+06	1.09146e+07	4.07851e+07	4.31249e+07	9.00689e+06	4.1955e+07	4.6581	2.21974	0.00458153	2.33899
O75781	PALM	1.98039e+06	1.11696e+06	7.14605e+06	7.40557e+06	1.54867e+06	7.27581e+06	4.69809	2.23207	0.00613862	2.21193
O00767	SCD	1.26181e+06	1.87102e+06	6.9622e+06	8.0292e+06	1.56642e+06	7.4957e+06	4.78525	2.25859	0.0105652	1.97612
Q9Y3A0	COQ4	20623.2	16584.4	95655.7	82906.9	18603.8	89281.3	4.79908	2.26276	0.0088322	2.05393
P47895	ALDH1A3	755599	3.33827e+06	1.07239e+07	9.40197e+06	2.04694e+06	1.00629e+07	4.9161	2.29751	0.0312249	1.5055
Q969U7	PSMG2	110896	143332	570841	688877	127114	629859	4.95506	2.3089	0.0144998	1.83864
P29373	CRABP2	9.58226e+06	7.93693e+06	4.0802e+07	4.61152e+07	8.75959e+06	4.34586e+07	4.96126	2.31071	0.00636253	2.19637
O14967	CLGN	6.56653e+06	2.88093e+06	2.30412e+07	2.38369e+07	4.72373e+06	2.3439e+07	4.96198	2.31092	0.00999538	2.0002
Q96IR7	HPDL	93709.7	61443.3	383094	417229	77576.5	400162	5.15828	2.36689	0.00525867	2.27912
P0C024	NUDT7	3074.87	2955.65	17159.2	15398.3	3015.26	16278.8	5.39879	2.43264	0.00439757	2.35679
P62760	VSNL1	420725	953638	3.51999e+06	3.9091e+06	687181	3.71455e+06	5.40548	2.43442	0.0116694	1.93295
P53370	NUDT6	9829.61	84342.4	258832	251758	47086	255295	5.42188	2.43879	0.0308214	1.51115
Q96B26	EXOSC8	10327.8	21407	75808.8	96420.6	15867.4	86114.7	5.42716	2.4402	0.0266386	1.57449
Q9BQT8	SLC25A21	48346.4	4640.52	151878	139982	26493.4	145930	5.50815	2.46157	0.0341269	1.4669
Q15437	SEC23B	761122	426920	3.52997e+06	3.11649e+06	594021	3.32323e+06	5.59446	2.484	0.00935393	2.02901
O95864	FADS2	2.0256e+06	5.36256e+06	2.05125e+07	2.08262e+07	3.69408e+06	2.06694e+07	5.59527	2.48421	0.00960579	2.01747
Q8N4Z0	RAB42	17215.4	30548.7	146819	121142	23882	133981	5.61011	2.48803	0.0168298	1.77392
P10909	CLU	640625	2.34769e+06	9.34814e+06	7.75193e+06	1.49416e+06	8.55004e+06	5.72231	2.5166	0.0263485	1.57924
Q8NDZ4	DIPK2A	89708.6	126676	653874	588054	108192	620964	5.73944	2.52091	0.00537484	2.26963
Q9NPF0	CD320	10810.1	62354	211695	212118	36582.1	211907	5.79264	2.53422	0.020933	1.67917
Q9UNA1	ARHGAP26	11934.7	3801.4	43615.2	49585.4	7868.04	46600.3	5.92273	2.56626	0.0165438	1.78137
Q6AZY7	SCARA3	556748	739805	3.77902e+06	3.95721e+06	648276	3.86812e+06	5.96677	2.57695	0.00157009	2.80408
Q7Z3V4	UBE3B	27695	174741	568524	639556	101218	604040	5.9677	2.57718	0.0253704	1.59567
Q8NI17	IL31RA	236823	213925	1.35846e+06	1.37034e+06	225374	1.3644e+06	6.05393	2.59787	0.000128188	3.89215
P50135	HNMT	92253.6	104482	633267	587350	98367.6	610308	6.20436	2.63328	0.00214685	2.6682
O15394	NCAM2	0	27419.7	89320	81627.6	13709.8	85473.8	6.23448	2.64027	0.0371869	1.42961
Q9NZ09	UBAP1	17396.1	24937.3	128282	136093	21166.7	132187	6.24505	2.64271	0.00238228	2.62301
Q53EU6	GPAT3	212883	75012.7	1.03999e+06	801307	143948	920647	6.39571	2.6771	0.0300725	1.52183
Q99985	SEMA3C	897957	767897	6.03121e+06	5.49533e+06	832927	5.76327e+06	6.9193	2.79063	0.00311286	2.50684
Q9UN36	NDRG2	0	14885.4	53192.1	50203.7	7442.69	51697.9	6.94613	2.79621	0.0281853	1.54998
Q9NQS1	AVEN	25167.2	39520.6	203449	264421	32343.9	233935	7.23274	2.85454	0.0232966	1.63271
P19823	ITIH2	89209	140018	808802	869313	114614	839057	7.32074	2.87199	0.00296077	2.5286
Q01974	ROR2	2651.59	55102.5	211808	211358	28877	211583	7.32704	2.87323	0.0199892	1.6992
P22732	SLC2A5	44602.9	910737	3.7467e+06	3.36388e+06	477670	3.55529e+06	7.44299	2.89588	0.0228603	1.64092
Q9BS40	LXN	0	165040	570730	687913	82519.9	629321	7.6263	2.93098	0.0325914	1.4869
Q8N5V2	NGEF	73369.1	61762	453812	644430	67565.6	549121	8.12724	3.02277	0.0371406	1.43015
O60437	PPL	5.24323e+06	5.67585e+06	3.86861e+07	5.11081e+07	5.45954e+06	4.48971e+07	8.22361	3.03977	0.0239445	1.62079
P13688	CEACAM1	24193.2	35042	266304	234471	29617.6	250388	8.45402	3.07964	0.00575125	2.24024
Q3MIR4	TMEM30B	60163.2	6658.24	337970	236154	33410.7	287062	8.59191	3.10298	0.0477527	1.321
P25106	ACKR3	0	46299.5	210043	212300	23149.7	211172	9.12199	3.18935	0.0148574	1.82806
P39059	COL15A1	488227	75933.5	3.02625e+06	2.36626e+06	282080	2.69625e+06	9.55847	3.25678	0.0250052	1.60197
Q8IU85	CAMK1D	103175	40770.8	580872	836306	71972.7	708589	9.84524	3.29943	0.040102	1.39683
Q8TCB0	IFI44	70397.6	29721.6	523669	586933	50059.6	555301	11.0928	3.47155	0.00549441	2.26008
Q02153	GUCY1B1	17007.1	54852	395891	444965	35929.5	420428	11.7015	3.54862	0.0064317	2.19167
Q68BL7	OLFML2A	60010.3	4418.26	383253	395586	32214.3	389420	12.0884	3.59555	0.00629335	2.20112
P48067	SLC6A9	0	9280.22	52984.6	61786.3	4640.11	57385.5	12.3673	3.62846	0.0143842	1.84211
Q07325	CXCL9	4229.35	41499.1	283991	315264	22864.3	299628	13.1046	3.71201	0.00763716	2.11707
P25116	F2R	56543.5	0	378007	365550	28271.7	371778	13.1502	3.71701	0.00702784	2.15318
Q8NFH8	REPS2	5010.43	0	39058.8	26914.2	2505.22	32986.5	13.1671	3.71887	0.0434377	1.36213
Q9BST9	RTKN	5267.63	110627	853220	743470	57947.5	798345	13.777	3.78419	0.0103913	1.98333
Q9Y244	POMP	84524.4	99204.8	1.22524e+06	1.45689e+06	91864.6	1.34106e+06	14.5982	3.86772	0.00852135	2.06949
P32929	CTH	0	23910.3	210850	155841	11955.2	183346	15.3361	3.93886	0.0292807	1.53342
Q9NZH0	GPRC5B	10958.3	0	78875.5	91922.9	5479.16	85399.2	15.5862	3.9622	0.0111732	1.95182
Q6ULP2	AFTPH	2884.12	2494.31	55791	49151	2689.21	52471	19.5117	4.28626	0.00443332	2.35327
P0CG29	GSTT2	58022.6	0	613388	561713	29011.3	587550	20.2525	4.34003	0.00480302	2.31849
Q14624	ITIH4	0	33827.1	413109	303727	16913.6	358418	21.1912	4.40539	0.0269682	1.56915
P28906	CD34	0	23251.7	255946	285347	11625.9	270646	23.2797	4.541	0.00519483	2.28443
Q3ZCW2	LGALSL	0	6249.49	77225.4	91477.8	3124.74	84351.6	26.9947	4.75461	0.0090524	2.04324
P78504	JAG1	0	3132.9	49540.8	51900.4	1566.45	50720.6	32.3793	5.017	0.00158788	2.79918
Q9BXB1	LGR4	10650	47245.4	1.07532e+06	804173	28947.7	939747	32.4637	5.02075	0.0218248	1.66105
Q05707	COL14A1	392600	632433	2.19602e+07	1.76608e+07	512517	1.98105e+07	38.6533	5.27252	0.0122199	1.91293
Q9C0K1	SLC39A8	0	3157.59	61204.1	63552.6	1578.79	62378.4	39.5101	5.30415	0.00104566	2.98061
Q687X5	STEAP4	1.10204e+06	14766.1	2.06435e+07	2.37683e+07	558401	2.22059e+07	39.7669	5.3135	0.00578922	2.23738
P14317	HCLS1	20683.8	14330.2	577240	866421	17507	721830	41.2309	5.36565	0.0396722	1.40151
Q96JP5	ZFP91	3744.06	43041.5	1.35749e+06	1.11251e+06	23392.8	1.235e+06	52.7941	5.7223	0.010321	1.98628
P22105	TNXB	12564.4	7142.12	533400	677158	9853.28	605279	61.4291	5.94085	0.0142819	1.84521
O43895	XPNPEP2	0	38224.1	1.17137e+06	1.53723e+06	19112.1	1.3543e+06	70.8609	6.14692	0.0184523	1.73395
Q8N428	GALNT16	2680.89	0	149853	214289	1340.44	182071	135.829	7.08565	0.0303902	1.51727
Q53G44	IFI44L	2567.19	0	174078	178467	1283.59	176272	137.327	7.10147	0.000211021	3.67567
Q99674	CGREF1	2790.2	0	229107	268676	1395.1	248891	178.404	7.47901	0.00636092	2.19648
Q6P179	ERAP2	74632.4	110919	6.33559e+07	4.65215e+07	92775.6	5.49387e+07	592.167	9.20986	0.0227524	1.64297
Accession: protein ID (UniProt); Gene_name: gene symbol; Unique_peptides: unique peptide count; Ctrl_1/2: control replicates; A235D_1/2: mutant replicates; AV_Controls: mean control intensity; AV_A235D: mean mutant intensity; Ratio: fold change (A235D/Control); LOG2_Ratio: log₂ fold change; T.TEST: p-value; (−)LOG10_T.TEST: −log₁₀(p-value).

## Sheet: Table S10
Table S10. Enriched Gene Ontology (GO) terms and Reactome pathways in upregulated and downregulated protein sets.
Annotation	Direction	ID	Term	Fold enrichment	P-valuea	Gene names
GO	Up	GO:0006955	immune response	1.27681	0.00032	ACKR3, CD58, CEACAM1, CFH, CLU, COL3A1, CRIP1, CXCL9, ERAP2, EXOSC6, GPRC5B, HLA-DRB1, HLA-DRB5, IDO1, IFI44, IFI44L, IL31RA, JAG1, LGR4, LYPLAL1, NECTIN1, PLA2G4A, RSAD2, SEMA3C, TOR2A
GO	Up	GO:0007193	adenylate cyclase-inhibiting G protein-coupled receptor signaling pathway	5	0.02128	AKAP12, LPAR1, PALM
GO	Up	GO:0007204	positive regulation of cytosolic calcium ion concentration	3.84615	0.01952	ACKR3, BDKRB2, F2R, LPAR1
GO	Up	GO:0008544	epidermis development	1.91781	0.01848	COL6A1, CRABP2, FABP5, HLA-DRB1, JAG1, LGR4, PPL
GO	Up	GO:0015908	fatty acid transport	4.13793	0.00276	BDKRB2, CRABP2, FABP5, PLA2G4A, RBP1, SLC27A3
GO	Up	GO:0030225	macrophage differentiation	4.7619	0.04748	HCLS1, HLA-DRB1, IL31RA
GO	Up	GO:0032496	response to lipopolysaccharide	1.5748	0.0109	AKAP12, COL6A1, CPS1, CXCL9, F2R, IDO1
GO	Up	GO:0035025	positive regulation of Rho protein signal transduction	8.33333	0.00473	COL3A1, F2R, LPAR1
GO	Up	GO:0043248	proteasome assembly	7.89474	0.04736	POMP, PSMG1, PSMG2
GO	Up	GO:0051131	chaperone-mediated protein complex assembly	8.51064	0.00098	CLU, LONP1, PSMG1, PSMG2
GO	Down	GO:0002250	adaptive immune response	2.62391	0.0007	CRACR2A, HLA-DQB1, HLA-DRB4, IL1R1, JAK2, LYN, MALT1, PDCD1LG2, PIK3CD
GO	Down	GO:0007155	cell adhesion	2.14592	0.00091	ATP1B1, CYTH3, EFS, ERBB2, ERBIN, FZD7, HLA-DQB1, HLA-DRB4, IL1RAP, INPPL1, ITGA2, JAK2, JCAD, LYN, MALT1, MCAM, NECTIN3, NEO1, PDCD1LG2, PIK3CD, PIK3R2, PSG5, SMARCB1, SPECC1L, SSPN, STON1, STXBP6, TENM3, TIMM10B, TMEM47
GO	Down	GO:0030031	cell projection assembly	1.57343	0.00461	CEP250, IFT140, INPPL1, MTSS2, MYLK, PLD1, SCIN, STON1, TTC39C
GO	Down	GO:0031663	lipopolysaccharide-mediated signaling pathway	4.47761	0.02825	JAK2, LYN, MALT1
GO	Down	GO:0006936	muscle contraction	2.64026	0.0017	ATP1B1, CRYAB, DTNA, HSBP1, ITGA2, MYLK, SNTB1, SSPN
GO	Down	GO:0018108	peptidyl-tyrosine phosphorylation	4	0.04199	ERBB2, JAK2, LYN, MVP
GO	Down	GO:0043491	phosphatidylinositol 3-kinase/protein kinase B signal transduction	2.31884	0.00233	ERBB2, IL1R1, INPPL1, JAK2, PIK3CD, PIK3R2, RPS6KB1, SPECC1L
GO	Down	GO:0051928	positive regulation of calcium ion transport	3.52941	0.03734	CEMIP, CRACR2A, MYLK
GO	Down	GO:0045785	positive regulation of cell adhesion	2.51046	0.00186	CYTH3, ERBB2, HLA-DQB1, HLA-DRB4, ITGA2, JAK2, LYN, MALT1, PDCD1LG2, PIK3CD, PIK3R2, SMARCB1
GO	Down	GO:0030335	positive regulation of cell migration	1.98347	0.01618	CEMIP, F3, IL1R1, ITGA2, JAK2, JCAD, LYN, MCAM, MYLK, PIK3CD, RUFY3, SSH1
GO	Down	GO:2000781	positive regulation of double-strand break repair	5	0.04232	FMN2, MORF4L1, SMARCB1
GO	Down	GO:0032731	positive regulation of interleukin-1 beta production	5.35714	0.01734	GBP5, JAK2, MALT1
GO	Down	GO:0042327	positive regulation of phosphorylation	2.05761	0.01248	CEMIP, ERBB2, FZD7, JAK2, LYN
GO	Down	GO:0042307	positive regulation of protein import into nucleus	5.66038	0.01551	JAK2, PIK3R2, TRIM28
GO	Down	GO:0009791	post-embryonic development	5.12821	0.03557	HEG1, INPPL1, IREB2, JAK2
GO	Down	GO:0006468	protein phosphorylation	1.71607	0.03583	CEMIP, ERBB2, HEG1, JAK2, LYN, MARK3, MVP, MYLK, PIK3CD, RPS6KB1, SGK3
GO	Down	GO:0110053	regulation of actin filament organization	1.62602	0.04359	INPPL1, PIK3R2, SCIN, SPECC1L, SSH1, VASP
GO	Down	GO:2000045	regulation of G1/S transition of mitotic cell cycle	2.94118	0.04219	BID, CTDSP1, CUL4B, SMARCB1
GO	Down	GO:0048678	response to axon injury	4.49438	0.04193	JAK2, LYN, NEO1, UCK2
GO	Down	GO:0031295	T cell costimulation	6.38298	0.0107	LYN, PDCD1LG2, PIK3CD
GO	Down	GO:0030217	T cell differentiation	4.08163	0.01857	CRACR2A, ERBB2, FZD7, JAK2, MALT1, PIK3CD, PIK3R2, SMARCB1
Reactome	Up	R-HSA-9930044	Nuclear RNA decay	13.881	6.25285e-05	EXOSC5, EXOSC2, EXOSC6, EXOSC7, NCBP1, EXOSC4, EXOSC8
Reactome	Up	R-HSA-450385	Butyrate Response Factor 1 (BRF1) binds and destabilizes mRNA	16.4742	6.25285e-05	EXOSC5, EXOSC2, EXOSC6, EXOSC7, EXOSC4, EXOSC8
Reactome	Up	R-HSA-450513	Tristetraprolin (TTP, ZFP36) binds and destabilizes mRNA	16.4742	6.25285e-05	EXOSC5, EXOSC2, EXOSC6, EXOSC7, EXOSC4, EXOSC8
Reactome	Up	R-HSA-450604	KSRP (KHSRP) binds and destabilizes mRNA	16.4742	6.25285e-05	EXOSC5, EXOSC2, EXOSC6, EXOSC7, EXOSC4, EXOSC8
Reactome	Up	R-HSA-380994	ATF4 activates genes in response to endoplasmic reticulum stress	15.2974	8.55338e-05	EXOSC5, EXOSC2, EXOSC6, EXOSC7, EXOSC4, EXOSC8
Reactome	Up	R-HSA-429958	mRNA decay by 3' to 5' exoribonuclease	14.2776	0.000116075	EXOSC5, EXOSC2, EXOSC6, EXOSC7, EXOSC4, EXOSC8
Reactome	Up	R-HSA-381042	PERK regulates gene expression	11.2718	0.000491637	EXOSC5, EXOSC2, EXOSC6, EXOSC7, EXOSC4, EXOSC8
Reactome	Up	R-HSA-373076	Class A/1 (Rhodopsin-like receptors)	8.49858	0.0112401	LPAR1, BDKRB2, ACKR3, CXCL9, F2R
Reactome	Up	R-HSA-375276	Peptide ligand-binding receptors	10.1983	0.0208551	BDKRB2, ACKR3, CXCL9, F2R
Reactome	Down	R-HSA-912526	Interleukin receptor SHC signaling	15.479	0.0252979	JAK2, PIK3R2, INPPL1, PIK3CD
Reactome	Down	R-HSA-1660499	Synthesis of PIPs at the plasma membrane	7.53031	0.0252979	PLEKHA5, PIK3R2, INPPL1, PIP4K2C, PIK3CD, INPP4B
Reactome	Down	R-HSA-512988	Interleukin-3, Interleukin-5 and GM-CSF signaling	9.28738	0.0252979	JAK2, LYN, PIK3R2, INPPL1, PIK3CD
Reactome	Down	R-HSA-6811558	PI5P, PP2A and IER3 Regulate PI3K/AKT Signaling	6.19159	0.0425336	IL1RAP, PIK3R2, PPP2R5B, ERBB2, PIP4K2C, PIK3CD
Reactome	Down	R-HSA-451927	Interleukin-2 family signaling	10.3193	0.045409	JAK2, PIK3R2, INPPL1, PIK3CD
Reactome	Down	R-HSA-199418	Negative regulation of the PI3K/AKT network	5.68615	0.045409	IL1RAP, PIK3R2, PPP2R5B, ERBB2, PIP4K2C, PIK3CD
a: For GO terms, p-values are derived from Fisher’s exact test (weight01 algorithm). For Reactome pathways, p-values are Benjamini–Hochberg (BH) adjusted p-values obtained from over-representation analysis.

## Sheet: Table S12
Table S12. Identified proteasome subunits and associated subcomplexes detected in control samples from THP1, 143B, and fibroblast cell lines
Identification/General information			Core particle assemblies			Regulatory particle assemblies						Core particle + regulatory particle assemblies
Gene name	Subunit name	Detected	PSMG3-PSMG4	IP-intermediate (440 kDa)	20S	PA28 αβ	PA28 ɣ	PA200	19S base subcomplex-1	19S base subcomplex-2	19S lid subcomplex	20S + PA28 αβ	20S + PA200	20S + 19S base	20S + 19S (26S/30S)	20S + 19S + PA28 αβ
PSMA1	α6	Yes		PSMA1	PSMA1							PSMA1	PSMA1	PSMA1	PSMA1	PSMA1
PSMA2	α2	Yes		PSMA2	PSMA2							PSMA2	PSMA2	PSMA2	PSMA2	PSMA2
PSMA3	α7	Yes		PSMA3	PSMA3							PSMA3	PSMA3	PSMA3	PSMA3	PSMA3
PSMA4	α3	Yes		PSMA4	PSMA4							PSMA4	PSMA4	PSMA4	PSMA4	PSMA4
PSMA5	α5	Yes		PSMA5	PSMA5							PSMA5	PSMA5	PSMA5	PSMA5	PSMA5
PSMA6	α1	Yes		PSMA6	PSMA6							PSMA6	PSMA6	PSMA6	PSMA6	PSMA6
PSMA7	α4	Yes		PSMA7	PSMA7							PSMA7	PSMA7	PSMA7	PSMA7	PSMA7
PSMB1	β6	Yes			PSMB1							PSMB1	PSMB1	PSMB1	PSMB1	PSMB1
PSMB2	β4	Yes		PSMB2	PSMB2							PSMB2	PSMB2	PSMB2	PSMB2	PSMB2
PSMB3	β3	Yes		PSMB3	PSMB3							PSMB3	PSMB3	PSMB3	PSMB3	PSMB3
PSMB4	β7	Yes			PSMB4							PSMB4	PSMB4	PSMB4	PSMB4	PSMB4
PSMB5/PSMB8	β5/β5i	Yes			PSMB5/PSMB8							PSMB5/PSMB8	PSMB5/PSMB8	PSMB5/PSMB8	PSMB5/PSMB8	PSMB5/PSMB8
PSMB6/PSMB9	β1/β1i	Yes		PSMB9	PSMB6/PSMB9							PSMB6/PSMB9	PSMB6/PSMB9	PSMB6/PSMB9	PSMB6/PSMB9	PSMB6/PSMB9
PSMB7/PSMB10	β2/β2i	Yes		PSMB10	PSMB7/PSMB10							PSMB7/PSMB10	PSMB7/PSMB10	PSMB7/PSMB10	PSMB7/PSMB10	PSMB7/PSMB10
PSMG1	PAC1	Yes		PSMG1
PSMG2	PAC2	Yes		PSMG2
PSMG3	PAC3	Yes	PSMG3
PSMG4	PAC4	Yes	PSMG4
POMP	UMP1	Yes		POMP
PSMC3	RPT5	Yes							PSMC3					PSMC3	PSMC3	PSMC3
PSMC6	RPT4	Yes							PSMC6					PSMC6	PSMC6	PSMC6
PSMD9		Yes							PSMD9
PSMC1	RPT2	Yes								PSMC1				PSMC1	PSMC1	PSMC1
PSMC2	RPT1	Yes								PSMC2				PSMC2	PSMC2	PSMC2
PSMD2	RPN1	Yes								PSMD2				PSMD2	PSMD2	PSMD2
PSMD5		Yes								PSMD5
PSMC4	RPT3	Yes												PSMC4	PSMC4	PSMC4
PSMC5	RPT6	Yes												PSMC5	PSMC5	PSMC5
PSMD10		Yes
PAAF1	RPN14	Yes
PSMD1	RPN2	Yes													PSMD1	PSMD1
PSMD4	RPN10	Yes													PSMD4	PSMD4
PSMD3	RPN3	Yes									PSMD3				PSMD3	PSMD3
PSMD6	RPN7	Yes									PSMD6				PSMD6	PSMD6
PSMD7	RPN8	Yes									PSMD7				PSMD7	PSMD7
PSMD11	RPN6	Yes									PSMD11				PSMD11	PSMD11
PSMD12	RPN5	Yes									PSMD12				PSMD12	PSMD12
PSMD13	RPN9	Yes									PSMD13				PSMD13	PSMD13
PSMD14	RPN11	Yes									PSMD14				PSMD14	PSMD14
PSMD8	RPN12	Yes													PSMD8	PSMD8
SEM1	RPN15	No
PSME1		Yes				PSME1						PSME1				PSME1
PSME2		Yes				PSME2						PSME2				PSME2
PSME3		Yes					PSME3
PSME4		Yes						PSME4					PSME4
